# Supplementary material for: Two new species of the millipede genus Metonomastus Attems, 1937 from the Balkan Peninsula (Diplopoda, Polydesmida, Paradoxosomatidae)
Source: Zookeys. 2018 Sep 25;(786):43–57. doi: 10.3897/zookeys.786.28386 (PMC6168612; doi:10.3897/zookeys.786.28386)
Supplement: XML Treatment for Metonomastus [file zookeys.786.28386-treatment1.xml]

<!DOCTYPE tp:taxon-treatment
  PUBLIC "-//TaxonX//DTD Taxonomic Treatment Publishing DTD v0 20100105//EN" "tax-treatment-NSO.dtd">
<tp:taxon-treatment xmlns:tp="http://www.plazi.org/taxpub"><tp:treatment-meta><kwd-group><label>Taxon classification</label><kwd><named-content xmlns:xlink="http://www.w3.org/1999/xlink" content-type="kingdom">Animalia</named-content></kwd><kwd><named-content xmlns:xlink="http://www.w3.org/1999/xlink" content-type="order">Polydesmida</named-content></kwd><kwd><named-content xmlns:xlink="http://www.w3.org/1999/xlink" content-type="family">Paradoxosomatidae</named-content></kwd></kwd-group><mixed-citation publication-type="journal"><person-group><name><surname>Antić</surname><given-names>Dragan</given-names></name><name><surname>Vagalinski</surname><given-names>Boyan</given-names></name><name><surname>Stoev</surname><given-names>Pavel</given-names></name><name><surname>Golovatch</surname><given-names>Sergei</given-names></name></person-group><article-title>Two new species of the millipede genus <italic><tp:taxon-name><tp:taxon-name-part taxon-name-part-type="genus" reg="Metonomastus">Metonomastus</tp:taxon-name-part></tp:taxon-name></italic> Attems, 1937 from the Balkan Peninsula (<tp:taxon-name><tp:taxon-name-part taxon-name-part-type="class">Diplopoda</tp:taxon-name-part></tp:taxon-name>, <tp:taxon-name><tp:taxon-name-part taxon-name-part-type="order">Polydesmida</tp:taxon-name-part></tp:taxon-name>, <tp:taxon-name><tp:taxon-name-part taxon-name-part-type="family">Paradoxosomatidae</tp:taxon-name-part></tp:taxon-name>)</article-title><source>Zookeys</source><day>25</day><month>9</month><year>2018</year><volume>2018</volume><issue>786</issue><fpage>43</fpage><lpage>57</lpage><pub-id pub-id-type="doi">10.3897/zookeys.786.28386</pub-id></mixed-citation></tp:treatment-meta><tp:nomenclature><label>Genus</label><tp:taxon-name>
            <tp:taxon-name-part taxon-name-part-type="genus" reg="Metonomastus">Metonomastus</tp:taxon-name-part>
          </tp:taxon-name><tp:taxon-authority>Attems, 1937</tp:taxon-authority><tp:nomenclature-citation-list><tp:nomenclature-citation><tp:taxon-name>
                <tp:taxon-name-part taxon-name-part-type="genus" reg="Microdesmus">Microdesmus</tp:taxon-name-part>
              </tp:taxon-name><comment>Verhoeff, 1901: 223; preoccupied, replaced with <tp:taxon-name><tp:taxon-name-part taxon-name-part-type="genus" reg="Metonomastus">Metonomastus</tp:taxon-name-part></tp:taxon-name> by <xref ref-type="bibr" rid="B2">Attems (1937</xref>: 46)</comment></tp:nomenclature-citation><tp:nomenclature-citation><tp:taxon-name>
                <tp:taxon-name-part taxon-name-part-type="genus" reg="Nannodesmus">Nannodesmus</tp:taxon-name-part>
              </tp:taxon-name><comment>Chamberlin, 1943: 35; replacement name for <tp:taxon-name><tp:taxon-name-part taxon-name-part-type="genus" reg="Microdesmus">Microdesmus</tp:taxon-name-part></tp:taxon-name> Verhoeff, 1901; synonymized by <xref ref-type="bibr" rid="B5">Hoffman and Lohmander (1968</xref>: 72)</comment></tp:nomenclature-citation><tp:nomenclature-citation><tp:taxon-name>
                <tp:taxon-name-part taxon-name-part-type="genus" reg="Microdesminus">Microdesminus</tp:taxon-name-part>
              </tp:taxon-name><comment>Strasser, 1960: 96; synonymized by <xref ref-type="bibr" rid="B4">Golovatch and Stoev (2004</xref>: 203)</comment></tp:nomenclature-citation></tp:nomenclature-citation-list></tp:nomenclature><tp:treatment-sec sec-type="diagnosis" id="SECID0E6FAC"><title>Diagnosis.</title><p>Small (&lt; 10 mm long) moniliform polydesmoids with pale body and 19 segments in both sexes (Figs <xref ref-type="fig" rid="F1">1</xref>, <xref ref-type="fig" rid="F5">5</xref>). Metaterga mostly with 2–3 rows of setae; exceptions are <italic><tp:taxon-name><tp:taxon-name-part taxon-name-part-type="genus" reg="Metonomastus">M.</tp:taxon-name-part><tp:taxon-name-part taxon-name-part-type="species" reg="saetosus">saetosus</tp:taxon-name-part></tp:taxon-name></italic> (Strasser, 1960) and <italic><tp:taxon-name><tp:taxon-name-part taxon-name-part-type="genus" reg="Metonomastus">M.</tp:taxon-name-part><tp:taxon-name-part taxon-name-part-type="species" reg="bosniensis">bosniensis</tp:taxon-name-part></tp:taxon-name></italic> (Verhoeff, 1901) (see below). Pleurosternal carinae poorly developed, present only on ring 2 or on rings 2–4. Antennae long, clavate; antennomeres 5 and 6 each with a group of bacilliform sensilla. In males, femora of pregonopodal legs enlarged, each usually with a small adenostyle. Gonopods directed anteriad, with a somewhat elongated and slender coxite (<abbrev xmlns:xlink="http://www.w3.org/1999/xlink" xlink:title="coxite" id="ABBRID0EDHAC" xlink:type="simple">cx</abbrev>). Prefemorite (<abbrev xmlns:xlink="http://www.w3.org/1999/xlink" xlink:title="prefemorite" id="ABBRID0EHHAC" xlink:type="simple">pf</abbrev>) densely setose, mostly elongated, at least equal in length to acropodite, the only exception is <italic><tp:taxon-name><tp:taxon-name-part taxon-name-part-type="genus" reg="Metonomastus">M.</tp:taxon-name-part><tp:taxon-name-part taxon-name-part-type="species" reg="albus">albus</tp:taxon-name-part></tp:taxon-name></italic> with a shorter prefemorite. Acropodite consisting of two or three, more or less well-developed branches. The two dominant branches are mostly solenomere (<abbrev xmlns:xlink="http://www.w3.org/1999/xlink" xlink:title="solenomere" id="ABBRID0EWHAC" xlink:type="simple">sl</abbrev>) and solenophore (sph); the exception is <italic><tp:taxon-name><tp:taxon-name-part taxon-name-part-type="genus" reg="Metonomastus">M.</tp:taxon-name-part><tp:taxon-name-part taxon-name-part-type="species" reg="petrovi">petrovi</tp:taxon-name-part></tp:taxon-name></italic> sp. n. with three acropodital branches, but with a completely reduced solenophore.</p></tp:treatment-sec><tp:treatment-sec><!--Section generated to contain objects referenced in tp:taxon-treatment.--><fig id="F1" position="float" orientation="portrait"><label>Figure 1.</label><caption><p><italic><tp:taxon-name><tp:taxon-name-part taxon-name-part-type="genus" reg="Metonomastus">Metonomastus</tp:taxon-name-part><tp:taxon-name-part taxon-name-part-type="species" reg="petrovi">petrovi</tp:taxon-name-part></tp:taxon-name></italic> sp. n., holotype ♂ <bold>A</bold> habitus, lateral view <bold>B</bold> anterior part of the body, lateral view <bold>C</bold> posterior part of the body, lateral view.</p></caption><graphic xmlns:xlink="http://www.w3.org/1999/xlink" xlink:href="zookeys-786-043-g001.jpg" position="float" orientation="portrait" xlink:type="simple" id="oo_231081.jpg"/></fig><fig id="F5" position="float" orientation="portrait"><label>Figure 5.</label><caption><p><italic><tp:taxon-name><tp:taxon-name-part taxon-name-part-type="genus" reg="Metonomastus">Metonomastus</tp:taxon-name-part><tp:taxon-name-part taxon-name-part-type="species" reg="radjai">radjai</tp:taxon-name-part></tp:taxon-name></italic> sp. n., paratype ♀ (<named-content xmlns:xlink="http://www.w3.org/1999/xlink" content-type="dwc:institutional_code" xlink:type="simple">IZB</named-content>) <bold>A</bold> habitus, lateral view <bold>B</bold> anterior part of the body, lateral view <bold>C</bold> posterior part of the body, lateral view. Scale bars: 1 mm (<bold>A</bold>), 0.5 mm (<bold>B, C</bold>).</p></caption><graphic xmlns:xlink="http://www.w3.org/1999/xlink" xlink:href="zookeys-786-043-g005.jpg" position="float" orientation="portrait" xlink:type="simple" id="oo_231085.jpg"/></fig></tp:treatment-sec><ref-list><ref id="B2"><mixed-citation xmlns:xlink="http://www.w3.org/1999/xlink" xlink:type="simple"><person-group><name name-style="western"><surname>Attems</surname><given-names>C</given-names></name></person-group> (<year>1937</year>) <tp:taxon-name><tp:taxon-name-part taxon-name-part-type="subphylum">Myriapoda</tp:taxon-name-part></tp:taxon-name> 3. <tp:taxon-name><tp:taxon-name-part taxon-name-part-type="superfamily">Polydesmoidea</tp:taxon-name-part></tp:taxon-name> I. Fam. <tp:taxon-name><tp:taxon-name-part taxon-name-part-type="family">Strongylosomidae</tp:taxon-name-part></tp:taxon-name>. Das Tierreich 68: 300 pp.</mixed-citation></ref><ref id="B5"><mixed-citation xmlns:xlink="http://www.w3.org/1999/xlink" xlink:type="simple"><person-group><name name-style="western"><surname>Hoffman</surname><given-names>RL</given-names></name><name name-style="western"><surname>Lohmander</surname><given-names>H</given-names></name></person-group> (<year>1968</year>) <article-title>The <tp:taxon-name><tp:taxon-name-part taxon-name-part-type="class">Diplopoda</tp:taxon-name-part></tp:taxon-name> of Turkey. Part III. Order <tp:taxon-name><tp:taxon-name-part taxon-name-part-type="order">Polydesmida</tp:taxon-name-part></tp:taxon-name>.</article-title><source>– Mitteilungen aus dem Hamburgischen Zoologischen Museum und Institut</source><volume>63</volume>: <fpage>61</fpage>–<lpage>121</lpage>.</mixed-citation></ref><ref id="B4"><mixed-citation xmlns:xlink="http://www.w3.org/1999/xlink" xlink:type="simple"><person-group><name name-style="western"><surname>Golovatch</surname><given-names>SI</given-names></name><name name-style="western"><surname>Stoev</surname><given-names>P</given-names></name></person-group> (<year>2004</year>) <article-title>A new species of the millipede genus <italic><tp:taxon-name><tp:taxon-name-part taxon-name-part-type="genus">Metonomastus</tp:taxon-name-part></tp:taxon-name></italic> Attems, 1937 from a cave in the Eastern Rhodopes (Bulgaria), with some remarks on its congeners (<tp:taxon-name><tp:taxon-name-part taxon-name-part-type="class">Diplopoda</tp:taxon-name-part></tp:taxon-name>: <tp:taxon-name><tp:taxon-name-part taxon-name-part-type="family">Paradoxosomatidae</tp:taxon-name-part></tp:taxon-name>).</article-title> In: <person-group><name name-style="western"><surname>Beron</surname><given-names>P</given-names></name><name name-style="western"><surname>Popov</surname><given-names>A</given-names></name></person-group> (<role>Eds</role>) <issue-title>Biodiversity of eastern Rhodopes (Bulgaria and Greece).</issue-title><source>[Biodiversity of Bulgaria 2.] [Pensoft Series Faunistica No 41.] National Museum of Natural History, Sofia</source>, <fpage>199</fpage>–<lpage>205</lpage>.</mixed-citation></ref></ref-list></tp:taxon-treatment>
