# Supplementary material for: Two new species of the millipede genus Metonomastus Attems, 1937 from the Balkan Peninsula (Diplopoda, Polydesmida, Paradoxosomatidae)
Source: Zookeys. 2018 Sep 25;(786):43–57. doi: 10.3897/zookeys.786.28386 (PMC6168612; doi:10.3897/zookeys.786.28386)
Supplement: XML Treatment for Metonomastus petrovi [file zookeys.786.28386-treatment2.xml]

<!DOCTYPE tp:taxon-treatment
  PUBLIC "-//TaxonX//DTD Taxonomic Treatment Publishing DTD v0 20100105//EN" "tax-treatment-NSO.dtd">
<tp:taxon-treatment xmlns:tp="http://www.plazi.org/taxpub"><tp:treatment-meta><kwd-group><label>Taxon classification</label><kwd><named-content xmlns:xlink="http://www.w3.org/1999/xlink" content-type="kingdom">Animalia</named-content></kwd><kwd><named-content xmlns:xlink="http://www.w3.org/1999/xlink" content-type="order">Polydesmida</named-content></kwd><kwd><named-content xmlns:xlink="http://www.w3.org/1999/xlink" content-type="family">Paradoxosomatidae</named-content></kwd></kwd-group><mixed-citation publication-type="journal"><person-group><name><surname>Antić</surname><given-names>Dragan</given-names></name><name><surname>Vagalinski</surname><given-names>Boyan</given-names></name><name><surname>Stoev</surname><given-names>Pavel</given-names></name><name><surname>Golovatch</surname><given-names>Sergei</given-names></name></person-group><article-title>Two new species of the millipede genus <italic><tp:taxon-name><tp:taxon-name-part taxon-name-part-type="genus" reg="Metonomastus">Metonomastus</tp:taxon-name-part></tp:taxon-name></italic> Attems, 1937 from the Balkan Peninsula (<tp:taxon-name><tp:taxon-name-part taxon-name-part-type="class">Diplopoda</tp:taxon-name-part></tp:taxon-name>, <tp:taxon-name><tp:taxon-name-part taxon-name-part-type="order">Polydesmida</tp:taxon-name-part></tp:taxon-name>, <tp:taxon-name><tp:taxon-name-part taxon-name-part-type="family">Paradoxosomatidae</tp:taxon-name-part></tp:taxon-name>)</article-title><source>Zookeys</source><day>25</day><month>9</month><year>2018</year><volume>2018</volume><issue>786</issue><fpage>43</fpage><lpage>57</lpage><pub-id pub-id-type="doi">10.3897/zookeys.786.28386</pub-id></mixed-citation></tp:treatment-meta><tp:nomenclature><tp:taxon-name>
            <tp:taxon-name-part taxon-name-part-type="genus" reg="Metonomastus">Metonomastus</tp:taxon-name-part>
            <tp:taxon-name-part taxon-name-part-type="species" reg="petrovi">petrovi</tp:taxon-name-part>
            <object-id xmlns:xlink="http://www.w3.org/1999/xlink" content-type="zoobank" xlink:type="simple">http://zoobank.org/ADAE2B3A-37D6-4EB0-B152-5CA394ED5518</object-id>
          </tp:taxon-name><tp:taxon-status xmlns:xlink="http://www.w3.org/1999/xlink" xlink:type="simple">sp. n.</tp:taxon-status><xref ref-type="fig" rid="F1">Figs 1</xref><xref ref-type="fig" rid="F2">, 2</xref><xref ref-type="fig" rid="F3">, 3</xref><xref ref-type="fig" rid="F4">, 4</xref></tp:nomenclature><tp:treatment-sec sec-type="material" id="SECID0EKPAC"><title>Material examined.</title><p><bold>Holotype</bold> male (<named-content xmlns:xlink="http://www.w3.org/1999/xlink" content-type="dwc:institutional_code" xlink:type="simple">NMNHS</named-content>), Bulgaria, Western Rhodopi Mts., Satovcha District, Cave Stapalkata, 650 m a.s.l., clay-guano, 17.VI.2006, B. Petrov &amp; P. Stoev leg.</p></tp:treatment-sec><tp:treatment-sec sec-type="Paratypes" id="SECID0EXPAC"><title>Paratypes.</title><p>2 males, 5 females (<named-content xmlns:xlink="http://www.w3.org/1999/xlink" content-type="dwc:institutional_code" xlink:type="simple">NMNHS</named-content>), same data as holotype.</p></tp:treatment-sec><tp:treatment-sec sec-type="material" id="SECID0EDAAE"><title>Additional material.</title><p>2 females, 1 juvenile (<named-content xmlns:xlink="http://www.w3.org/1999/xlink" content-type="dwc:institutional_code" xlink:type="simple">NMNHS</named-content>), Bulgaria, Western Rhodopi Mts., Pazardzhik District, Peshtera town, Cave Snezhanka, 19.IV.2009, P. Beron leg.; 1 male, 1 female (<named-content xmlns:xlink="http://www.w3.org/1999/xlink" content-type="dwc:institutional_code" xlink:type="simple">NMNHS</named-content>), Bulgaria, Plovdiv, Bunardzhik Hill, under decaying wood, 10.IV.2018, P. Mitov leg.</p></tp:treatment-sec><tp:treatment-sec sec-type="etymology" id="SECID0ETAAE"><title>Etymology.</title><p>The species is named after Boyan Petrov, a renowned Bulgarian mountaineer, a dear friend and colleague zoologist from the National Museum of Natural History, Sofia, who disappeared in Tibet in May 2018 during the ascent of his 11<sup>th</sup> eight-thousander, Shishapangma. Boyan was one of the collectors of this new species. Noun in genitive case.</p></tp:treatment-sec><tp:treatment-sec sec-type="diagnosis" id="SECID0E2AAE"><title>Diagnosis.</title><p>The new species belongs to the <italic><tp:taxon-name><tp:taxon-name-part taxon-name-part-type="genus" reg="Metonomastus">Metonomastus</tp:taxon-name-part></tp:taxon-name></italic> group of species with three acropodital branches, but clearly differs from both previously described species in this group, <italic><tp:taxon-name><tp:taxon-name-part taxon-name-part-type="genus" reg="Metonomastus">M.</tp:taxon-name-part><tp:taxon-name-part taxon-name-part-type="species" reg="strasseri">strasseri</tp:taxon-name-part></tp:taxon-name></italic> Hoffman &amp; Lohmander, 1968, and <italic><tp:taxon-name><tp:taxon-name-part taxon-name-part-type="genus" reg="Metonomastus">M.</tp:taxon-name-part><tp:taxon-name-part taxon-name-part-type="species" reg="pomak">pomak</tp:taxon-name-part></tp:taxon-name></italic> Golovatch &amp; Stoev, 2004, by the presence of a strongly developed, beak-shaped solenomere, by the completely reduced solenophore and by the development of a strongly arched, microspiculate, ventromesal, acropodital process.</p></tp:treatment-sec><tp:treatment-sec sec-type="description" id="SECID0E5BAE"><title>Description.</title><p>Length 4.4–4.8 mm (males), 4.2–5.5 mm (females). Width of midbody rings 0.31–0.37 and 0.33–0.42 mm (males), 0.35–0.42 and 0.42–0.47 mm (females) on pro- and metazonae, respectively. Holotype male 4.8 mm long, 0.37 and 0.42 mm wide on midbody pro- and metazonae, respectively.</p><p>Body moniliform (Figure <xref ref-type="fig" rid="F1">1A</xref>), with 19 segments in both sexes. Colouration entirely pallid. Texture microreticulate throughout (Figure <xref ref-type="fig" rid="F2">2A, B</xref>).</p><fig id="F1" position="float" orientation="portrait"><label>Figure 1.</label><caption><p><italic><tp:taxon-name><tp:taxon-name-part taxon-name-part-type="genus" reg="Metonomastus">Metonomastus</tp:taxon-name-part><tp:taxon-name-part taxon-name-part-type="species" reg="petrovi">petrovi</tp:taxon-name-part></tp:taxon-name></italic> sp. n., holotype ♂ <bold>A</bold> habitus, lateral view <bold>B</bold> anterior part of the body, lateral view <bold>C</bold> posterior part of the body, lateral view.</p></caption><graphic xmlns:xlink="http://www.w3.org/1999/xlink" xlink:href="zookeys-786-043-g001.jpg" position="float" orientation="portrait" xlink:type="simple" id="oo_231081.jpg"/></fig><p>Head densely pubescent throughout, clypeolabral region densely setose. In males, width of head (0.41–0.5 mm broad) &gt;&gt; collum ≤ ring 2 ≤ 3 ≥ 4 &lt; 5 ≥ 6 = 17; thereafter body gradually, but significantly tapering. In females, width of head (0.42–0.5 mm broad) &gt;&gt; collum = ring 2 &lt; 3 = 4 &lt; 5 = 17; thereafter body rather rapidly tapering; in larger females, ring 5 = 14 &lt; 15 = 17.</p><p>Antennae (Figure <xref ref-type="fig" rid="F2">2C, D</xref>) long, clavate, <italic>in situ</italic> reaching behind ring 2 when stretched dorsally. Antennomere length 2 = 3 = 6 &gt; 4 = 5 = 7 &gt; 1, 6<sup>th</sup> being the thickest, both 6<sup>th</sup> and 5<sup>th</sup> each with a compact group of bacilliform sensilla dorso-apically. Interantennal isthmus ca 0.7 times as broad as diameter of antennal socket.</p><p>Collum with 3 rows of setae; two rows of similar setae per postcollum metatergum: one frontally, the other caudally, setae long and simple. Metaterga (Figure <xref ref-type="fig" rid="F2">2A, B</xref>) with a weak, mid-dorsal, transverse sulcus on rings 5 to 17; sulcus absent from 18<sup>th</sup>. Paraterga (Figure <xref ref-type="fig" rid="F2">2A, B</xref>) laterally extremely poorly developed, being very faintly delimited by a shallow sulcus only dorsally. Certain midbody rings occasionally with visibly more or less strongly developed paranota compared to neighboring rings. Ozopores indistinct, located near posterior margin of paraterga; pore formula normal. Strictures between pro- and metazonae very faintly striolate, deep and narrow. Pleurosternal carinae present on ring 2 as small lobes, thereafter missing. Limbus faintly microcrenulate. Epiproct long, slender, nearly half as long as telson height. Hypoproct semi-circular, 1+1 strongly separated caudal setae borne on minute knobs. Sterna broad and weakly impressed.</p><fig id="F2" position="float" orientation="portrait"><label>Figure 2.</label><caption><p><italic><tp:taxon-name><tp:taxon-name-part taxon-name-part-type="genus" reg="Metonomastus">Metonomastus</tp:taxon-name-part><tp:taxon-name-part taxon-name-part-type="species" reg="petrovi">petrovi</tp:taxon-name-part></tp:taxon-name></italic> sp. n. <bold>A</bold> paratype ♀, ring 9, dorsal view <bold>B</bold> paratype ♀, ring 10, lateral view <bold>C</bold> paratype ♂, left antenna <bold>D</bold> paratype ♂, tip of left antenna. Scale bars: 0.1 mm (<bold>A, B, C</bold>), 0.05 mm (<bold>D</bold>).</p></caption><graphic xmlns:xlink="http://www.w3.org/1999/xlink" xlink:href="zookeys-786-043-g002.jpg" position="float" orientation="portrait" xlink:type="simple" id="oo_231082.jpg"/></fig><p>Legs (Figure <xref ref-type="fig" rid="F2">2B</xref>) about 1.1–1.2 times as long as midbody height in males, 0.8–0.9 times in females, without modifications, only pregonopodal male prefemora slightly bulged dorsally (Figure <xref ref-type="fig" rid="F3">3A, B</xref>).</p><p>Gonopods (Figs <xref ref-type="fig" rid="F3">3C</xref>, <xref ref-type="fig" rid="F4">4</xref>): Coxite (<abbrev xmlns:xlink="http://www.w3.org/1999/xlink" xlink:title="coxite" id="ABBRID0E5FAE" xlink:type="simple">cx</abbrev>) massive, moderately long, dorsolaterally very sparsely setose. Prefemorite (<abbrev xmlns:xlink="http://www.w3.org/1999/xlink" xlink:title="prefemorite" id="ABBRID0ECGAE" xlink:type="simple">pf</abbrev>) somewhat longer than acropodite, densely setose ventrally. Postfemoral sulcus distinct, short, traceable on median and, partly, ventral sides. Acropodite consisting of three branches: mesal process (<abbrev xmlns:xlink="http://www.w3.org/1999/xlink" xlink:title="saddle-shaped process" id="ABBRID0EGGAE" xlink:type="simple">ss</abbrev>) curved and saddle-shaped, ventromesal process (<abbrev xmlns:xlink="http://www.w3.org/1999/xlink" xlink:title="ventromesal process" id="ABBRID0EKGAE" xlink:type="simple">vm</abbrev>) more strongly arched, its outer surface microspiculate (Figure <xref ref-type="fig" rid="F4">4F</xref>), solenomere (<abbrev xmlns:xlink="http://www.w3.org/1999/xlink" xlink:title="solenomere" id="ABBRID0ESGAE" xlink:type="simple">sl</abbrev>) robust, blunt, somewhat beak-shaped, ventrolaterally with a deep and broad transverse groove. Seminal groove running on mesal side all along prefemorite, then shifting dorsally on acropodite, terminating ventromesally on solenomere.</p><fig id="F3" position="float" orientation="portrait"><label>Figure 3.</label><caption><p><italic><tp:taxon-name><tp:taxon-name-part taxon-name-part-type="genus" reg="Metonomastus">Metonomastus</tp:taxon-name-part><tp:taxon-name-part taxon-name-part-type="species" reg="petrovi">petrovi</tp:taxon-name-part></tp:taxon-name></italic> sp. n., paratype ♂ <bold>A</bold> leg 4 (claw fallen off) <bold>B</bold> leg 6 <bold>C</bold> right gonopod, mesal view. Abbreviations: <bold><abbrev xmlns:xlink="http://www.w3.org/1999/xlink" xlink:title="coxite" id="ABBRID0EQHAE" xlink:type="simple">cx</abbrev></bold> coxite, <bold><abbrev xmlns:xlink="http://www.w3.org/1999/xlink" xlink:title="prefemorite" id="ABBRID0EVHAE" xlink:type="simple">pf</abbrev></bold> prefemorite, <bold><abbrev xmlns:xlink="http://www.w3.org/1999/xlink" xlink:title="solenomere" id="ABBRID0E1HAE" xlink:type="simple">sl</abbrev></bold> solenomere, <bold><abbrev xmlns:xlink="http://www.w3.org/1999/xlink" xlink:title="saddle-shaped process" id="ABBRID0E6HAE" xlink:type="simple">ss</abbrev></bold> saddle-shaped process, <bold><abbrev xmlns:xlink="http://www.w3.org/1999/xlink" xlink:title="ventromesal process" id="ABBRID0EEIAE" xlink:type="simple">vm</abbrev></bold> ventromesal process. Scale bars: 0.1 mm (<bold>A, B</bold>), 0.05 mm (<bold>C</bold>).</p></caption><graphic xmlns:xlink="http://www.w3.org/1999/xlink" xlink:href="zookeys-786-043-g003.jpg" position="float" orientation="portrait" xlink:type="simple" id="oo_231083.jpg"/></fig></tp:treatment-sec><tp:treatment-sec sec-type="remarks" id="SECID0ERIAE"><title>Remarks.</title><p>This species is known both from caves and from an epigean environment. Like some other representatives of the genus, this new species can be considered a troglophile.</p><fig id="F4" position="float" orientation="portrait"><label>Figure 4.</label><caption><p><italic><tp:taxon-name><tp:taxon-name-part taxon-name-part-type="genus" reg="Metonomastus">Metonomastus</tp:taxon-name-part><tp:taxon-name-part taxon-name-part-type="species" reg="petrovi">petrovi</tp:taxon-name-part></tp:taxon-name></italic> sp. n. <bold>A</bold> paratype ♂, left gonopod, ventromesal view <bold>B</bold> paratype ♂, distal part of left gonopod, ventromesal view <bold>C</bold> paratype ♂, right gonopod, ventral view <bold>D</bold> non-type ♂, right gonopod, mesal view <bold>E</bold> non-type ♂, right gonopod, ventral, slightly lateral view, <bold>F</bold> non-type ♂, right gonopod, ventromesal process, same view, enlarged. Abbreviations: <bold><abbrev xmlns:xlink="http://www.w3.org/1999/xlink" xlink:title="coxite" id="ABBRID0EWJAE" xlink:type="simple">cx</abbrev></bold> coxite, <bold><abbrev xmlns:xlink="http://www.w3.org/1999/xlink" xlink:title="prefemorite" id="ABBRID0E2JAE" xlink:type="simple">pf</abbrev></bold> prefemorite, <bold><abbrev xmlns:xlink="http://www.w3.org/1999/xlink" xlink:title="solenomere" id="ABBRID0EAKAE" xlink:type="simple">sl</abbrev></bold> solenomere, <bold><abbrev xmlns:xlink="http://www.w3.org/1999/xlink" xlink:title="saddle-shaped process" id="ABBRID0EFKAE" xlink:type="simple">ss</abbrev></bold> saddle-shaped process, <bold><abbrev xmlns:xlink="http://www.w3.org/1999/xlink" xlink:title="ventromesal process" id="ABBRID0EKKAE" xlink:type="simple">vm</abbrev></bold> ventromesal process. Scale bars: 0.2 mm (<bold>B</bold>), 0.05 mm (<bold>A, C, D, E</bold>), 0.005 mm (<bold>F</bold>).</p></caption><graphic xmlns:xlink="http://www.w3.org/1999/xlink" xlink:href="zookeys-786-043-g004.jpg" position="float" orientation="portrait" xlink:type="simple" id="oo_231084.jpg"/></fig></tp:treatment-sec></tp:taxon-treatment>
