# Supplementary material for: Two new species of the millipede genus Metonomastus Attems, 1937 from the Balkan Peninsula (Diplopoda, Polydesmida, Paradoxosomatidae)
Source: Zookeys. 2018 Sep 25;(786):43–57. doi: 10.3897/zookeys.786.28386 (PMC6168612; doi:10.3897/zookeys.786.28386)
Supplement: XML Treatment for Metonomastus radjai [file zookeys.786.28386-treatment3.xml]

<!DOCTYPE tp:taxon-treatment
  PUBLIC "-//TaxonX//DTD Taxonomic Treatment Publishing DTD v0 20100105//EN" "tax-treatment-NSO.dtd">
<tp:taxon-treatment xmlns:tp="http://www.plazi.org/taxpub"><tp:treatment-meta><kwd-group><label>Taxon classification</label><kwd><named-content xmlns:xlink="http://www.w3.org/1999/xlink" content-type="kingdom">Animalia</named-content></kwd><kwd><named-content xmlns:xlink="http://www.w3.org/1999/xlink" content-type="order">Polydesmida</named-content></kwd><kwd><named-content xmlns:xlink="http://www.w3.org/1999/xlink" content-type="family">Paradoxosomatidae</named-content></kwd></kwd-group><mixed-citation publication-type="journal"><person-group><name><surname>Antić</surname><given-names>Dragan</given-names></name><name><surname>Vagalinski</surname><given-names>Boyan</given-names></name><name><surname>Stoev</surname><given-names>Pavel</given-names></name><name><surname>Golovatch</surname><given-names>Sergei</given-names></name></person-group><article-title>Two new species of the millipede genus <italic><tp:taxon-name><tp:taxon-name-part taxon-name-part-type="genus" reg="Metonomastus">Metonomastus</tp:taxon-name-part></tp:taxon-name></italic> Attems, 1937 from the Balkan Peninsula (<tp:taxon-name><tp:taxon-name-part taxon-name-part-type="class">Diplopoda</tp:taxon-name-part></tp:taxon-name>, <tp:taxon-name><tp:taxon-name-part taxon-name-part-type="order">Polydesmida</tp:taxon-name-part></tp:taxon-name>, <tp:taxon-name><tp:taxon-name-part taxon-name-part-type="family">Paradoxosomatidae</tp:taxon-name-part></tp:taxon-name>)</article-title><source>Zookeys</source><day>25</day><month>9</month><year>2018</year><volume>2018</volume><issue>786</issue><fpage>43</fpage><lpage>57</lpage><pub-id pub-id-type="doi">10.3897/zookeys.786.28386</pub-id></mixed-citation></tp:treatment-meta><tp:nomenclature><tp:taxon-name>
            <tp:taxon-name-part taxon-name-part-type="genus" reg="Metonomastus">Metonomastus</tp:taxon-name-part>
            <tp:taxon-name-part taxon-name-part-type="species" reg="radjai">radjai</tp:taxon-name-part>
            <object-id xmlns:xlink="http://www.w3.org/1999/xlink" content-type="zoobank" xlink:type="simple">http://zoobank.org/C1C9931C-C20A-49F6-A91E-FD1E810385AD</object-id>
          </tp:taxon-name><tp:taxon-status xmlns:xlink="http://www.w3.org/1999/xlink" xlink:type="simple">sp. n.</tp:taxon-status><xref ref-type="fig" rid="F5">Figs 5</xref><xref ref-type="fig" rid="F6">, 6</xref><xref ref-type="fig" rid="F7">, 7</xref><xref ref-type="fig" rid="F8">, 8</xref><xref ref-type="fig" rid="F9">, 9</xref></tp:nomenclature><tp:treatment-sec sec-type="material" id="SECID0EVMAE"><title>Material examined.</title><p><bold>Holotype</bold> male (<abbrev xmlns:xlink="http://www.w3.org/1999/xlink" content-type="institution" xlink:title="Natural History Museum, Split, Croatia" id="ABBRID0E4MAE" xlink:type="simple">NHMSC</abbrev>), Croatia, Dalmatia, island of Mljet, Blato, near Kozarica, under stones, 23.XII.2015, T. Rađa leg.</p></tp:treatment-sec><tp:treatment-sec sec-type="Paratypes" id="SECID0ECNAE"><title>Paratypes.</title><p>1 male (<abbrev xmlns:xlink="http://www.w3.org/1999/xlink" content-type="institution" xlink:title="Natural History Museum, Split, Croatia" id="ABBRID0EINAE" xlink:type="simple">NHMSC</abbrev>), 2 males (<named-content xmlns:xlink="http://www.w3.org/1999/xlink" content-type="dwc:institutional_code" xlink:type="simple">IZB</named-content>), 4 females (<abbrev xmlns:xlink="http://www.w3.org/1999/xlink" content-type="institution" xlink:title="Natural History Museum, Split, Croatia" id="ABBRID0ESNAE" xlink:type="simple">NHMSC</abbrev>), 7 females (<named-content xmlns:xlink="http://www.w3.org/1999/xlink" content-type="dwc:institutional_code" xlink:type="simple">IZB</named-content>), 4 juveniles (<named-content xmlns:xlink="http://www.w3.org/1999/xlink" content-type="dwc:institutional_code" xlink:type="simple">IZB</named-content>), same data as holotype.</p><fig id="F5" position="float" orientation="portrait"><label>Figure 5.</label><caption><p><italic><tp:taxon-name><tp:taxon-name-part taxon-name-part-type="genus" reg="Metonomastus">Metonomastus</tp:taxon-name-part><tp:taxon-name-part taxon-name-part-type="species" reg="radjai">radjai</tp:taxon-name-part></tp:taxon-name></italic> sp. n., paratype ♀ (<named-content xmlns:xlink="http://www.w3.org/1999/xlink" content-type="dwc:institutional_code" xlink:type="simple">IZB</named-content>) <bold>A</bold> habitus, lateral view <bold>B</bold> anterior part of the body, lateral view <bold>C</bold> posterior part of the body, lateral view. Scale bars: 1 mm (<bold>A</bold>), 0.5 mm (<bold>B, C</bold>).</p></caption><graphic xmlns:xlink="http://www.w3.org/1999/xlink" xlink:href="zookeys-786-043-g005.jpg" position="float" orientation="portrait" xlink:type="simple" id="oo_231085.jpg"/></fig></tp:treatment-sec><tp:treatment-sec sec-type="etymology" id="SECID0EIPAE"><title>Etymology.</title><p>The new species is named after the collector, Tonći Rađa, a renowned Croatian biospeleologist who discovered numerous new or interesting arthropods. Noun in genitive case.</p></tp:treatment-sec><tp:treatment-sec sec-type="diagnosis" id="SECID0ENPAE"><title>Diagnosis.</title><p>The new species belongs to the <italic><tp:taxon-name><tp:taxon-name-part taxon-name-part-type="genus" reg="Metonomastus">Metonomastus</tp:taxon-name-part></tp:taxon-name></italic> group of species with two postfemoral branches, but clearly differs from all of these by the presence of a well-developed, broad, lamellar solenophore (= tibiotarsus) directed strongly mesad, and proximally curved ventrad. The solenomere is without additional processes and is also directed strongly mesad.</p><fig id="F6" position="float" orientation="portrait"><label>Figure 6.</label><caption><p><italic><tp:taxon-name><tp:taxon-name-part taxon-name-part-type="genus" reg="Metonomastus">Metonomastus</tp:taxon-name-part><tp:taxon-name-part taxon-name-part-type="species" reg="radjai">radjai</tp:taxon-name-part></tp:taxon-name></italic> sp. n., paratype ♀ (<named-content xmlns:xlink="http://www.w3.org/1999/xlink" content-type="dwc:institutional_code" xlink:type="simple">IZB</named-content>) <bold>A</bold> anterior part of the body, lateral view <bold>B</bold> head, frontal view <bold>C</bold> pleurosternal carinae of the body rings 2 and 3, lateral view <bold>D</bold> tip of left antenna (with artefacts) <bold>E</bold> left antenna. Arrows indicate pleurosternal carinae (<bold>A, C</bold>) or artefacts on antenna (<bold>D</bold>). Scale bars: 0.2 mm (<bold>A</bold>), 0.1 mm (<bold>B, E</bold>), 0.05 mm (<bold>C, D</bold>).</p></caption><graphic xmlns:xlink="http://www.w3.org/1999/xlink" xlink:href="zookeys-786-043-g006.jpg" position="float" orientation="portrait" xlink:type="simple" id="oo_231086.jpg"/></fig></tp:treatment-sec><tp:treatment-sec sec-type="description" id="SECID0ELRAE"><title>Description.</title><p>Length 3.7–3.9 mm (males), 4.3–5 mm (females). Width of midbody rings 0.30–0.33 and 0.37–0.4 mm (males), 0.42–0.44 and 0.47–0.5 mm (females) on pro- and metazonae, respectively. Holotype male 3.7 mm long, 0.3 and 0.37 mm wide on midbody pro- and metazonae, respectively.</p><p>All other characters as in <italic><tp:taxon-name><tp:taxon-name-part taxon-name-part-type="genus" reg="Metonomastus">M.</tp:taxon-name-part><tp:taxon-name-part taxon-name-part-type="species" reg="petrovi">petrovi</tp:taxon-name-part></tp:taxon-name></italic> sp. n., except as follows.</p><p>Microreticulated texure more obvious (Figs <xref ref-type="fig" rid="F6">6A</xref>, <xref ref-type="fig" rid="F8">8A, B</xref>). Width of head 0.42–0.44 mm (males), 0.5–0.55 mm (females). Antennomere length 2 = 3 = 6 &gt; 4 = 5 &gt; 7 &gt; 1 (Figure <xref ref-type="fig" rid="F6">6E</xref>). Postcollum metaterga each with a barely visible, mid-dorsal, transverse sulcus (Figure <xref ref-type="fig" rid="F8">8A, B</xref>). Pleurosternal carinae present on rings 2–4 in the form of small denticles, more strongly developed on 2<sup>nd</sup> ring (Figure <xref ref-type="fig" rid="F6">6A, C</xref>). Legs about 1.5 times as long as midbody height in both sexes. In males, pregonopodal legs each with a distinct dorsobasal hump on prefemur; leg-pairs 5–7 each with a ventrobasal femoral adenostyle (Figure <xref ref-type="fig" rid="F7">7B, C</xref>).</p><fig id="F7" position="float" orientation="portrait"><label>Figure 7.</label><caption><p><italic><tp:taxon-name><tp:taxon-name-part taxon-name-part-type="genus" reg="Metonomastus">Metonomastus</tp:taxon-name-part><tp:taxon-name-part taxon-name-part-type="species" reg="radjai">radjai</tp:taxon-name-part></tp:taxon-name></italic> sp. n., paratype ♂ (<named-content xmlns:xlink="http://www.w3.org/1999/xlink" content-type="dwc:institutional_code" xlink:type="simple">IZB</named-content>) <bold>A</bold> leg 4 <bold>B</bold> leg 5 <bold>C</bold> leg 6. Scale bar: 0.1 mm.</p></caption><graphic xmlns:xlink="http://www.w3.org/1999/xlink" xlink:href="zookeys-786-043-g007.jpg" position="float" orientation="portrait" xlink:type="simple" id="oo_231087.jpg"/></fig><p>Gonopods (Figs <xref ref-type="fig" rid="F8">8E-G</xref>, <xref ref-type="fig" rid="F9">9</xref>): Coxite (<abbrev xmlns:xlink="http://www.w3.org/1999/xlink" xlink:title="coxite" id="ABBRID0EGUAE" xlink:type="simple">cx</abbrev>) massive, slightly elongated, laterally with three setae, one being particularly long. Prefemorite (<abbrev xmlns:xlink="http://www.w3.org/1999/xlink" xlink:title="prefemorite" id="ABBRID0EKUAE" xlink:type="simple">pf</abbrev>) subquadrate in ventral and dorsal views, somewhat narrower in lateral and mesal views, about as long as acropodite, densely setose ventromesally. Acropodite represented by two processes: solenomere (<abbrev xmlns:xlink="http://www.w3.org/1999/xlink" xlink:title="solenomere" id="ABBRID0EOUAE" xlink:type="simple">sl</abbrev>) and solenophore (sph). Both solenomere and solenophore simple and directed mesad. Solenomere ventral in position, slender, acuminate, distally terminating in two small teeth. Solenophore strongly developed, dorsal in position, wide, lamellar, proximally curved ventrad. Seminal groove running through dorsomesal side of prefemorite, then shifting laterodistally through solenomere.</p></tp:treatment-sec><tp:treatment-sec sec-type="remarks" id="SECID0ESUAE"><title>Remarks.</title><p>This species was found under stones next to a dry stone wall close to the seashore.</p><fig id="F8" position="float" orientation="portrait"><label>Figure 8.</label><caption><p><italic><tp:taxon-name><tp:taxon-name-part taxon-name-part-type="genus" reg="Metonomastus">Metonomastus</tp:taxon-name-part><tp:taxon-name-part taxon-name-part-type="species" reg="radjai">radjai</tp:taxon-name-part></tp:taxon-name></italic> sp. n., <bold>A, B, C, D</bold> paratype ♀ (<named-content xmlns:xlink="http://www.w3.org/1999/xlink" content-type="dwc:institutional_code" xlink:type="simple">IZB</named-content>) <bold>A</bold> body rings 9 and 10, dorsal view <bold>B</bold> body rings 9 and 10, lateral view <bold>C</bold> body ring 10, ozopore lateral view <bold>D</bold> body ring 11, caudal view <bold>E, F, G</bold> paratype ♂ (<named-content xmlns:xlink="http://www.w3.org/1999/xlink" content-type="dwc:institutional_code" xlink:type="simple">IZB</named-content>), right gonopod <bold>E</bold> oral (distal) view <bold>F</bold> ventral view <bold>G</bold> ventromesal view. Abbreviations: <bold><abbrev xmlns:xlink="http://www.w3.org/1999/xlink" xlink:title="coxite" id="ABBRID0EHWAE" xlink:type="simple">cx</abbrev></bold> coxite, <bold><abbrev xmlns:xlink="http://www.w3.org/1999/xlink" xlink:title="prefemorite" id="ABBRID0EMWAE" xlink:type="simple">pf</abbrev></bold> prefemorite, <bold><abbrev xmlns:xlink="http://www.w3.org/1999/xlink" xlink:title="solenomere" id="ABBRID0ERWAE" xlink:type="simple">sl</abbrev></bold> solenomere, <bold>sph</bold> solenophore. Scale bars: 0.1 mm (<bold>A, B, D</bold>), 0.05 mm (<bold>E, F, G</bold>), 0.01 mm (<bold>C</bold>).</p></caption><graphic xmlns:xlink="http://www.w3.org/1999/xlink" xlink:href="zookeys-786-043-g008.jpg" position="float" orientation="portrait" xlink:type="simple" id="oo_231088.jpg"/></fig><fig id="F9" position="float" orientation="portrait"><label>Figure 9.</label><caption><p><italic><tp:taxon-name><tp:taxon-name-part taxon-name-part-type="genus" reg="Metonomastus">Metonomastus</tp:taxon-name-part><tp:taxon-name-part taxon-name-part-type="species" reg="radjai">radjai</tp:taxon-name-part></tp:taxon-name></italic> sp. n. paratype ♂ (<named-content xmlns:xlink="http://www.w3.org/1999/xlink" content-type="dwc:institutional_code" xlink:type="simple">IZB</named-content>), right gonopod <bold>A</bold> dorsal view <bold>B</bold> mesal view <bold>C</bold> ventral view <bold>D</bold> lateral view. Abbreviations: <bold><abbrev xmlns:xlink="http://www.w3.org/1999/xlink" xlink:title="coxite" id="ABBRID0EDYAE" xlink:type="simple">cx</abbrev></bold> coxite, <bold><abbrev xmlns:xlink="http://www.w3.org/1999/xlink" xlink:title="prefemorite" id="ABBRID0EIYAE" xlink:type="simple">pf</abbrev></bold> prefemorite, <bold><abbrev xmlns:xlink="http://www.w3.org/1999/xlink" xlink:title="solenomere" id="ABBRID0ENYAE" xlink:type="simple">sl</abbrev></bold> solenomere, <bold>sph</bold> solenophore. Scale bar: 0.1 mm.</p></caption><graphic xmlns:xlink="http://www.w3.org/1999/xlink" xlink:href="zookeys-786-043-g009.jpg" position="float" orientation="portrait" xlink:type="simple" id="oo_231089.jpg"/></fig></tp:treatment-sec></tp:taxon-treatment>
